# Supplementary material for: On-Line Visual Tracking with Occlusion Handling
Source: Sensors (Basel). 2020 Feb 10;20(3):929. doi: 10.3390/s20030929 (PMC7039229; doi:10.3390/s20030929)
Supplement: Supplementary file 1 [file sensors-20-00929-s001.zip]

Archive with 6 entries (5 files):
- Supplementary Materials/
- Supplementary Materials/ETH_Bahnhof.mp4
- Supplementary Materials/ETH_SunnyDay.mp4
- Supplementary Materials/PETS2009S2L1V1.mp4
- Supplementary Materials/TUD_Stadtmitte.mp4
- Supplementary Materials/Video Sequences - Description.pdf
